# Supplementary material for: A Holocene Sediment Record of Phosphorus Accumulation in Shallow Lake Harris, Florida (USA) Offers New Perspectives on Recent Cultural Eutrophication
Source: PLoS One. 2016 Jan 20;11(1):e0147331. doi: 10.1371/journal.pone.0147331 (PMC4720439; doi:10.1371/journal.pone.0147331)
Supplement: S1 Table — (XLSX) [file pone.0147331.s001.xlsx]

## Sheet: Sheet1
LH-6-13
				Bulk Sediment	Organic Fraction				TP		CaCO3				Diatom Bsi	Sponge Bsi	Total Bsi		Pb-210	Pb-210	Ra-226	Ra-226
Max Depth (cm)	Fraction Dry	Organic Fraction	Bulk Density (g/cc)	Cumulative Mass (g/cm2)	Cumulative Mass (g/cm2)	H20-P (mg/g)	HE-P (mg/g)	TP (mg/g)	Cumulative Mass (mg/cm2)	CaCO3 (%)	Cumulative Mass (g/cm2)	Diatom Bsi (mg/g)	Sponge Bsi (mg/g)	Total Bsi (mg/g)	Cumulative Mass (g/cm2)	Cumulative Mass (g/cm2)	Cumulative Mass (g/cm2)	Sediment Explained (%)	(dpm/g)	Error	(dpm/g)	Error
4	0.0140517	0.642336	0.014147	0.0565881	0.0363486	0.034	0.183	1.216	0.0688112	8.25	0.00466852	96.9302	7.95017	104.88	0.0054851	0.000449885	0.00593498	82.9716	21.5125	0.632508	5.22824	0.289927
8	0.0212895	0.648094	0.0215085	0.142622	0.0921067	0.029	0.184	1.368	0.186506	6.08333	0.00990226	96.0098	5.5515	101.561	0.0137452	0.000927503	0.0146727	81.0489	22.0082	0.713911	2.39542	0.221121
12	0.0233392	0.654348	0.0236019	0.23703	0.153882	0.057	0.287	1.534	0.331327	1.75	0.0115544	98.8813	10.403	109.284	0.0230803	0.00190962	0.02499	78.1132	24.3844	1.07866	1.72082	0.273143
16	0.0244471	0.630588	0.0247389	0.335985	0.216282	0.078	0.311	1.415	0.471349	0.833333	0.012379	100.259	14.9833	115.243	0.0330016	0.00339231	0.0363939	75.4164	28.1163	1.04808	1.26937	0.218297
20	0.0260628	0.59673	0.0264003	0.441587	0.279298	0.097	0.171	1.077	0.585082	0.416667	0.012819	117.572	16.7333	134.305	0.0454173	0.00515937	0.0505767	73.5202	21.9791	0.717883	2.05424	0.209317
24	0.0314056	0.528505	0.0319127	0.569238	0.346762	0.1	0.073	0.926	0.703287	0.25	0.0131382	105.217	14.0165	119.234	0.0588484	0.00694859	0.065797	65.0239	21.0574	0.659263	2.12581	0.199569
28	0.0381478	0.525965	0.0388995	0.724836	0.428601	0.094	0.016	0.644	0.803492	0.166667	0.0133975	125.966	21.659	147.625	0.0784485	0.0103187	0.0887671	67.5257	18.1439	0.700796	2.99193	0.273629
32	0.0384005	0.546575	0.0391553	0.881457	0.514207	0.083	0.034	0.643	0.904199	1.33333	0.0154858	133.84	15.9553	149.795	0.0994107	0.0128176	0.112228	70.9704	15.2304	0.742329	3.85805	0.347689
36	0.0395924	0.564477	0.0403887	1.04301	0.605401	0.075	0.032	0.579	0.997739	0.166667	0.015755	138.77	18.3973	157.168	0.12183	0.0157898	0.137619	72.3311	12.7333	0.647594	4.21698	0.346104
40	0.0398708	0.578635	0.0406731	1.2057	0.69954	0.062	0.0583	0.51	1.08071	0.166667	0.0160262	127.654	34.8167	162.471	0.142598	0.0214542	0.164052	74.2772	11.3492	0.502236	3.08314	0.244891
44	0.0421271	0.581098	0.0430228	1.3778	0.799542	0.06	0.052	0.456	1.15919	0.0833333	0.0161696	139.034	19.585	158.619	0.166525	0.0248246	0.191349	74.0551	9.93823	0.572984	4.76357	0.367375
48	0.0437392	0.548088	0.0447205	1.55668	0.897585	0.058	0.042	0.397	1.2302	0.0833333	0.0163187	141.84	18.3867	160.227	0.191897	0.0281137	0.220011	70.9148	5.76294	0.282496	3.09131	0.193137
52	0.0454235	0.536165	0.0464885	1.74263	0.997287	0.035	0.078	0.365	1.29808	0.0833333	0.0164736	128.257	30.41	158.667	0.215747	0.0337685	0.249516	69.5666	4.38539	0.286711	2.0616	0.185327
56	0.0423175	0.576355	0.0432234	1.91552	1.09694	0.041	0.065	0.344	1.35755	0.0833333	0.0166177	147.3	20.2	167.5	0.241214	0.037261	0.278475	74.4688	1.66889	0.203386	2.20517	0.216081
60	0.0429393	0.549116	0.0438842	2.09106	1.19333	0.047	0.063	0.379	1.42408	0.166667	0.0169103	141.534	23.1848	164.719	0.266059	0.0413308	0.30739	71.5502	0.499422	0.0931511	1.30445	0.134229
64	0.0418979	0.57775	0.0427852	2.2622	1.2922	0.043	0.064	0.359	1.48552	0.0833333	0.0170529	139.584	24.613	164.197	0.289947	0.0455431	0.335491	74.278
68	0.0403961	0.607497	0.0412085	2.42704	1.39234	0.046	0.064	0.394	1.55046	0.0833333	0.0171902	131.471	24.4517	155.923	0.311618	0.0495735	0.361192	76.4253
72	0.0424677	0.609293	0.0433657	2.6005	1.49803	0.046	0.06	0.409	1.62141	0.0833333	0.0173348	136.455	26.6175	163.073	0.335288	0.0541907	0.389479	77.3199
76	0.0431163	0.600604	0.0440463	2.77668	1.60384	0.057	0.05	0.357	1.68431	0.125	0.017555	138.418	28.3475	166.765	0.359675	0.0591851	0.41886	76.8619
80	0.0392217	0.603333	0.0399886	2.93664	1.70035	0.036	0.062	0.32	1.73549	0.166667	0.0178216	130.364	26.425	156.789	0.380528	0.0634119	0.443939	76.1789
84	0.0430143	0.619577	0.0439311	3.11236	1.80923	0.04	0.053	0.309	1.78979	0.0833333	0.0179681	135.835	24.211	160.046	0.404397	0.0676663	0.472064	78.0457
88	0.0430583	0.613507	0.0439798	3.28828	1.91715	0.05	0.051	0.304	1.84327	0.0833333	0.0181147	137.869	20.161	158.03	0.428651	0.071213	0.499864	77.2371
92	0.0454217	0.613462	0.0464484	3.47408	2.03113	0.038	0.058	0.332	1.90495	0.0833333	0.0182695	135.416	22.498	157.914	0.45381	0.075393	0.529203	77.2209
96	0.0459129	0.597208	0.0469706	3.66196	2.14334	0.052	0.043	0.317	1.96451	0.0833333	0.018426	123.138	28.7992	151.937	0.476946	0.0808039	0.55775	74.9979
100	0.0483573	0.585386	0.0495387	3.86011	2.25933	0.053	0.033	0.33	2.0299	0.0833333	0.0185912	125.733	32.5095	158.242	0.50186	0.0872458	0.589106	74.4461
104	0.0500372	0.594319	0.0512989	4.06531	2.38128	0.0385	0.032	0.323	2.09618	0.0833333	0.0187622	124.086	24.1617	148.247	0.527322	0.0922037	0.619526	74.34
108	0.0516219	0.565457	0.0529846	4.27725	2.50113	0.038	0.042	0.305	2.16082	0.0833333	0.0189388	125.753	27.7998	153.553	0.553974	0.0980955	0.65207	71.9843
112	0.0591908	0.545212	0.0610427	4.52142	2.63425	0.0265	0.0225	0.328	2.24091	0.0416667	0.0190405	113.07	34.5789	147.649	0.581583	0.106539	0.688121	69.3278
116	0.0560795	0.550868	0.0577043	4.75224	2.7614	0.027	0.0205	0.291	2.30808	0	0.0190405	121.875	38.5556	160.43	0.609713	0.115438	0.725151	71.1299
120	0.0516422	0.590459	0.0529886	4.96419	2.88655	0.0265	0.0425	0.312	2.37421	0.0833333	0.0192172	126.763	45.1192	171.882	0.636582	0.125001	0.761583	76.3175
124	0.0556016	0.589888	0.0571659	5.19285	3.02144	0	0.025	0.283	2.43892	0.0833333	0.0194077	125.789	52.5892	178.378	0.665345	0.137026	0.802371	76.9099
128	0.0529706	0.579399	0.0543957	5.41044	3.1475	0.015	0.028	0.275	2.49876	0.0833333	0.019589	120.111	46.814	166.925	0.691479	0.147212	0.838691	74.7158
132	0.0898347	0.36031	0.0944182	5.78811	3.28358	0.007	0.018	0.236	2.58789	0	0.019589	104.98	36.323	141.303	0.731127	0.160931	0.892058	50.1613
136	0.0826101	0.416	0.0863893	6.13367	3.42734	0.012	0.017	0.231	2.66771	0	0.019589	86.9157	35.4887	122.404	0.761161	0.173194	0.934355	53.8404
140	0.0704313	0.503928	0.0730626	6.42592	3.57461	0.026	0.015	0.342	2.76766	0	0.019589	51.9582	29.9165	81.8747	0.776346	0.181937	0.958283	58.5803
144	0.0637507	0.576355	0.0658292	6.68923	3.72637	0.107	0	0.461	2.88905	0	0.019589	11.957	17.3993	29.3563	0.779495	0.186519	0.966013	60.5711
148	0.0660677	0.533052	0.0683481	6.96263	3.87211	0.04	0.014	0.398	2.99786	0	0.019589	10.5327	21.3567	31.8893	0.782374	0.192357	0.974731	56.4941
152	0.0691323	0.555118	0.0716079	7.24906	4.03111	0.013	0.008	0.307	3.08579	0	0.019589	12.4632	17.6658	30.129	0.785944	0.197417	0.983361	58.5247
156	0.0694637	0.564225	0.0719529	7.53687	4.1935	0.018	0	0.295	3.1707	0	0.019589	15.892	24.4653	40.3573	0.790518	0.204459	0.994977	60.4582
160	0.0637984	0.611482	0.0658445	7.80025	4.35455	0.039	0	0.316	3.25393	0	0.019589	15.1	26.4	41.5	0.794495	0.211412	1.00591	65.2982
164	0.0659817	0.605889	0.0681788	8.07296	4.51979	0.055	0.028	0.32	3.3412	0	0.019589	12.1068	23.9088	36.0157	0.797797	0.217932	1.01573	64.1905
168	0.0748005	0.55814	0.0777032	8.38378	4.69326	0.069	0	0.308	3.43693	0	0.019589	14.3502	32.3182	46.6683	0.802257	0.227977	1.03023	60.4808
172	0.0595052	0.636605	0.0612589	8.62881	4.84925	0.123	0.015	0.436	3.54376	0	0.019589	13.4763	29.0697	42.546	0.805559	0.2351	1.04066	67.9151
176	0.0593536	0.656463	0.06108	8.87313	5.00964	0.048	0.08	0.363	3.63245	0	0.019589	15.063	28.449	43.512	0.809239	0.242051	1.05129	69.9975
180	0.0622364	0.670068	0.0641234	9.12962	5.18151	0.066	0.02	0.378	3.7294	0	0.019589	14.0962	26.3152	40.4113	0.812855	0.248801	1.06166	71.0479
184	0.067202	0.647284	0.0694742	9.40752	5.36139	0.049	0.0095	0.339	3.82361	0	0.019589	14.5572	30.1193	44.6765	0.8169	0.257171	1.07407	69.196
188	0.0745183	0.588297	0.077363	9.71697	5.54344	0.0865	0.038	0.349	3.93161	0	0.019589	14.4814	27.8763	42.3577	0.821382	0.265797	1.08718	63.0655
192	0.0717723	0.605307	0.0743865	10.0145	5.72354	0.04	0.026	0.4685	4.07101	0	0.019589	11.5286	25.2919	36.8205	0.824812	0.273323	1.09813	64.2127
196	0.0711918	0.571319	0.0738421	10.3099	5.89229	0.045	0.0075	0.4875	4.215	0	0.019589	5.39983	18.383	23.7828	0.826407	0.278752	1.10516	59.5102
200	0.0728985	0.534733	0.0756987	10.6127	6.05421	0.0445	0.012	0.454	4.35247	0	0.019589	6.06375	17.8953	23.959	0.828243	0.284171	1.11241	55.8692
204	0.0878115	0.552538	0.0918497	10.9801	6.25721	0.033	0.012	0.272	4.4524	0	0.019589	16.249	27.442	43.691	0.834213	0.294253	1.12847	59.6229
208	0.100874	0.3879	0.106629	11.4066	6.42265	0.038	0.015	0.216	4.54453	0	0.019589	14.8162	27.0968	41.913	0.840532	0.30581	1.14634	42.9813
212	0.0927618	0.428107	0.0975308	11.7967	6.58967	0.158	0.003	0.61	4.78251	0	0.019589	7.55533	22.1387	29.694	0.84348	0.314447	1.15793	45.7801
216	0.103873	0.452696	0.10983	12.236	6.78855	0.044	0.081	0.42	4.96702	0	0.019589	4.077	18.438	22.515	0.845271	0.322547	1.16782	47.5211
220	0.0595829	0.647297	0.0613314	12.4814	6.94734	0.073	0.032	0.599	5.11397	0.416667	0.0206112	2.4605	21.5705	24.031	0.845874	0.327839	1.17371	67.5495
224	0.0645211	0.619261	0.0666065	12.7478	7.11233	0.076	0.026	0.699	5.3002	0.5	0.0219433	5.419	22.163	27.582	0.847318	0.333744	1.18106	65.1843
228	0.0716921	0.574603	0.0743336	13.0451	7.28318	0.122	0	0.538	5.46017	0.75	0.0241734	7.3955	21.2865	28.682	0.849517	0.340073	1.18959	61.0785
232	0.100767	0.444444	0.106382	13.4707	7.4723	0.083	0	0.577	5.7057	0.333333	0.0255918	5.92483	20.8742	26.799	0.852038	0.348956	1.20099	47.4577
236	0.0983023	0.428426	0.103674	13.8853	7.64997	0.423	0	1.175	6.19296	3.5	0.0401061	0.911333	19.8107	20.722	0.852416	0.357171	1.20959	48.4148
240	0.0576202	0.680272	0.0592251	14.1222	7.81113	0.157	0	0.677	6.35334	10.5833	0.0651781	3.6	18	21.6	0.853269	0.361435	1.2147	80.7705
244	0.0798191	0.534247	0.0831699	14.4549	7.98886	0.084	0	0.814	6.62415	7	0.0884656	2.777	14.372	17.149	0.854193	0.366216	1.22041	62.1396
248	0.0585511	0.67552	0.0602133	14.6958	8.15156	0.135	0	0.733	6.80069	8.08333	0.107935	4.38283	16.3542	20.737	0.855248	0.370155	1.2254	77.709
252	0.0572373	0.694635	0.058808	14.931	8.31496	0.121	0	0.722	6.97053	8.41667	0.127733	7.87217	12.4698	20.342	0.8571	0.373089	1.23019	79.9144
256	0.0580268	0.673826	0.0596604	15.1697	8.47576	0.152	0	0.756	7.15094	11.25	0.15458	5.3475	16.7875	22.135	0.858376	0.377095	1.23547	80.8461
260	0.0586058	0.701796	0.0602469	15.4106	8.64489	0.089	0	0.607	7.29722	1.41667	0.157994	1.96167	17.9193	19.881	0.858849	0.381413	1.24026	73.5844
264	0.0596014	0.737954	0.0612618	15.6557	8.82572	0.0705	0.0035	0.667	7.46067	9.125	0.180355	6.94583	14.6152	21.561	0.860551	0.384995	1.24555	85.0765
268	0.0604987	0.675563	0.0622756	15.9048	8.99401	0.1075	0.017	0.673	7.62831	6.54167	0.19665	5.35868	15.1893	20.548	0.861886	0.388778	1.25066	76.1528
272	0.0585483	0.668999	0.0602169	16.1457	9.15515	0.072	0.007	0.6695	7.78957	6.08333	0.211303	4.04242	15.9296	19.972	0.86286	0.392615	1.25547	74.9805
276	0.0645698	0.619578	0.0666874	16.4124	9.32042	0.0585	0.0045	0.6305	7.95776	13.2917	0.246759	5.04815	12.9294	17.9775	0.864206	0.396064	1.26027	77.0472
280	0.0643305	0.622154	0.0664102	16.678	9.48569	0.06	0.019	0.6685	8.13534	12.8542	0.280905	4.86336	14.5821	19.4455	0.865498	0.399938	1.26544	77.0141
284	0.0611598	0.59466	0.0630534	16.9303	9.63567	0.02	0.007	0.64	8.29676	20.75	0.333239	7.32917	13.1958	20.525	0.867347	0.403266	1.27061	82.2685
288	0.0672947	0.579387	0.0696115	17.2087	9.797	0.018	0.001	0.655	8.47914	19	0.386144	6.53462	14.8924	21.427	0.869166	0.407413	1.27658	79.0814
292	0.0622259	0.597765	0.0641842	17.4654	9.95047	0.036	0	0.666	8.65013	20.9167	0.439844	6.18117	14.9488	21.13	0.870753	0.411251	1.282	82.8062
296	0.0565186	0.659574	0.0580793	17.6978	10.1037	0.071	0	0.741	8.82227	12.3333	0.468497	7.87846	16.5505	24.429	0.872583	0.415095	1.28768	80.7337
300	0.0554542	0.664495	0.0569519	17.9256	10.2551	0.065	0.002	0.745	8.99199	11.875	0.495549	8.09104	16.85	24.941	0.874427	0.418934	1.29336	80.8186
304	0.0573456	0.644947	0.0589655	18.1614	10.4072	0.051	0	0.74	9.16653	15.1667	0.531321	7.475	16.208	23.683	0.87619	0.422757	1.29895	82.0296
308	0.0588774	0.618926	0.0606093	18.4039	10.5572	0.034	0.004	0.763	9.35151	19.25	0.577991	6.44333	14.7937	21.237	0.877752	0.426343	1.3041	83.2663
312	0.0566732	0.645833	0.058254	18.6369	10.7077	0.038	0	1.001	9.58476	14.6667	0.612166	7.138	13.321	20.459	0.879415	0.429447	1.30886	81.2959
316	0.051933	0.696875	0.0532211	18.8498	10.8561	0.061	0.03	0.831	9.76166	8.91667	0.631148	6.58281	14.9452	21.528	0.880816	0.432629	1.31345	80.757
320	0.055933	0.655877	0.0574641	19.0796	11.0068	0.059	0.02	0.74	9.93176	12.1667	0.659114	6.07783	14.4152	20.493	0.882213	0.435942	1.31816	79.8037
324	0.0544919	0.677019	0.0559276	19.3033	11.1583	0.098	0.006	0.759	10.1016	7.41667	0.675706	6.93167	15.4253	22.357	0.883764	0.439393	1.32316	77.3542
328	0.0550291	0.661389	0.0565061	19.5294	11.3078	0.06	0.008	0.823	10.2876	9.5	0.697178	7.80224	16.4458	24.248	0.885528	0.44311	1.32864	78.0637
332	0.0539071	0.667683	0.0553189	19.7506	11.4555	0.084	0	0.825	10.4701	11.3333	0.722256	6.54483	15.8192	22.364	0.886976	0.446611	1.33359	80.338
336	0.0525336	0.6875	0.053859	19.9661	11.6036	0.112	0	0.973	10.6797	9.66667	0.743082	8.11034	16.8777	24.988	0.888723	0.450247	1.33897	80.9155
340	0.0520545	0.711929	0.0533377	20.1794	11.7555	0.213	0	0.894	10.8705	3.66667	0.750905	8.97175	18.2072	27.179	0.890637	0.454131	1.34477	77.5775
344	0.0530671	0.674157	0.0544299	20.3971	11.9023	0.1	0	0.81	11.0468	8.08333	0.768504	8.84917	17.4868	26.336	0.892564	0.457939	1.3505	78.1327
348	0.053105	0.679727	0.0544656	20.615	12.0504	0.181	0	0.893	11.2414	3.83333	0.776855	8.78414	17.9019	26.686	0.894478	0.461839	1.35632	74.4747
350	0.049127	0.716981	0.050265	20.7155	12.1225	0.235	0	0.722	11.314	1	0.77786	8.29833	18.2887	26.587	0.895312	0.463677	1.35899	75.3568
354	0.253779	0.108538	0.297911	21.9072	12.2518	0.01	0	0.443	11.8419	10.25	0.900004	1.99883	9.19117	11.19	0.897694	0.47463	1.37232	22.2228
358	0.138053	0.217245	0.149756	22.5062	12.382	0.031	0	0.716	12.2708	52.4167	1.21399	2.86339	12.1126	14.976	0.899409	0.481886	1.38129	75.6388
362	0.130458	0.242872	0.140773	23.0693	12.5187	0.029	0	0.76	12.6987	54.9167	1.52322	3.75017	16.8798	20.63	0.901521	0.491391	1.39291	81.2669
366	0.145608	0.220318	0.158674	23.704	12.6585	0.034	0	0.817	13.2173	49.5	1.8374	14.0732	30.6368	44.71	0.910453	0.510836	1.42129	76.0028
370	0.145835	0.203414	0.159016	24.3401	12.7879	0.041	0	0.814	13.735	52.6667	2.17239	14.1121	30.7679	44.88	0.919429	0.530406	1.44984	77.4961
374	0.15429	0.194529	0.169163	25.0167	12.9196	0.038	0	0.83	14.2966	53.4167	2.53384	13.531	30.798	44.329	0.928585	0.551246	1.47983	77.3025
378	0.155125	0.203911	0.170123	25.6972	13.0583	0.038	0	0.854	14.8778	55.3333	2.91038	12.7106	26.4334	39.144	0.937234	0.569233	1.50647	79.6388
382	0.146785	0.236631	0.160002	26.3372	13.2098	0.043	0	0.952	15.4871	52.5833	3.24692	11.971	26.883	38.854	0.944896	0.586439	1.53133	80.1318
386	0.157286	0.201509	0.172738	27.0282	13.349	0.038	0	0.965	16.1538	55.0833	3.62752	12.5635	26.0225	38.586	0.953577	0.604419	1.558	79.0928
390	0.1593	0.219697	0.175075	27.7285	13.5029	0.047	0	0.931	16.8058	53.9167	4.0051	13.3032	28.1708	41.474	0.962893	0.624147	1.58704	80.0338
394	0.139865	0.243045	0.151789	28.3356	13.6504	0.044	0	0.896	17.3498	51.4167	4.31727	14.8	35.207	50.007	0.971879	0.645523	1.6174	80.7219
398	0.180983	0.161702	0.202016	29.1437	13.7811	0.041	0	0.769	17.9712	62.2917	4.82063	12.5371	25.9499	38.487	0.98201	0.666492	1.6485	82.3106
402	0.164322	0.197838	0.181282	29.8688	13.9245	0.038	0	0.889	18.6159	55.6667	5.22428	13.668	28.912	42.58	0.991921	0.687457	1.67938	79.7085
406	0.142027	0.254027	0.154293	30.486	14.0813	0.048	0	1.167	19.3361	41.5	5.48041	15.2645	34.9565	50.221	1.00134	0.709031	1.71037	71.9248
410	0.167257	0.211699	0.184781	31.2251	14.2378	0.065	0.003	0.951	20.039	35.4167	5.74218	17.7965	46.4985	64.295	1.0145	0.743399	1.75789	63.0161
414	0.181386	0.220867	0.202247	32.0341	14.4165	0.0765	0	0.8915	20.7602	32.5833	6.00578	18.7513	42.0182	60.7695	1.02966	0.777392	1.80706	60.747
418	0.17528	0.223479	0.194562	32.8123	14.5904	0.0785	0	0.926	21.4809	29.0417	6.23179	17.0292	42.7588	59.788	1.04292	0.810668	1.85359	57.3684
422	0.165823	0.22564	0.182959	33.5442	14.7555	0.0615	0	0.9645	22.1867	35.0833	6.48855	19.3474	63.0066	82.354	1.05708	0.856779	1.91386	65.8827
426	0.166641	0.239795	0.183871	34.2797	14.9319	0.065	0	1.1775	23.0528	37.5	6.76435	17.7357	46.2778	64.0135	1.07012	0.890816	1.96094	67.8808
430	0.17074	0.243529	0.188848	35.0351	15.1158	0.076	0	1.159	23.9283	32.7917	7.01206	27.4931	50.0134	77.5065	1.09089	0.928595	2.01948	64.8952
434	0.155541	0.254709	0.170371	35.7165	15.2894	0.101	0	1.341	24.8421	40.5	7.28806	13.4518	40.6682	54.12	1.10006	0.95631	2.05637	71.3829
438	0.179583	0.229779	0.19982	36.5158	15.4731	0.096	0	1.37	25.9372	40.1667	7.6091	14.7268	32.9272	47.654	1.11183	0.982628	2.09446	67.91
442	0.172217	0.250899	0.190609	37.2782	15.6644	0.076	0	1.389	26.9962	38.9167	7.90582	11.9668	32.0252	43.992	1.12095	1.00704	2.128	68.4057
446	0.16914	0.24908	0.186857	38.0257	15.8505	0.078	0	1.296	27.9648	41.5833	8.21662	12.6694	26.3176	38.987	1.13042	1.02672	2.15714	70.39
450	0.168585	0.230883	0.18629	38.7708	16.0226	0.078	0	1.184	28.8471	48.5417	8.57834	11.8485	24.1375	35.986	1.13925	1.0447	2.18395	75.2286
454	0.169904	0.200403	0.188084	39.5232	16.1734	0.057	0.008	0.96	29.5694	51.5833	8.96642	11.5117	25.1793	36.691	1.14791	1.06365	2.21156	75.2928
458	0.185691	0.185233	0.207733	40.3541	16.3273	0.07	0	1.11	30.4917	44.0833	9.33272	14.3703	31.6547	46.025	1.15985	1.08995	2.2498	67.2091
462	0.1897	0.175048	0.21284	41.2055	16.4763	0.064	0	0.832	31.2	43.4167	9.70235	8.37733	33.0707	41.448	1.16698	1.1181	2.28509	65.0663
466	0.196422	0.144231	0.221582	42.0918	16.6041	0.077	0	0.9	31.9977	51.25	10.1566	14.2227	31.1443	45.367	1.17959	1.14571	2.3253	70.2098
470	0.198469	0.16789	0.224	42.9878	16.7546	0.063	0.002	0.869	32.7763	55.4167	10.6531	13.9157	30.1123	44.028	1.19206	1.17269	2.36475	76.6085
474	0.210075	0.166537	0.238908	43.9434	16.9137	0.099	0	0.939	33.6737	39.5	11.0306	17.376	54.031	71.407	1.20866	1.22432	2.43298	63.2944
478	0.215385	0.163526	0.245829	44.9267	17.0745	0.076	0	0.946	34.6039	45.25	11.4756	22.2663	77.1787	99.445	1.23056	1.30021	2.53077	71.5471
482	0.202859	0.196905	0.229355	45.8442	17.2552	0.078	0.001	0.896	35.4259	48.5833	11.9213	13.4017	51.0013	64.403	1.24285	1.347	2.58985	74.7141
486	0.215219	0.142613	0.245816	46.8274	17.3954	0.044	0.007	0.529	35.946	64.5	12.5555	9.77403	19.618	29.392	1.25246	1.36629	2.61875	81.7005
490	0.23391	0.126023	0.270698	47.9102	17.5318	0.076	0	0.625	36.6228	56.1667	13.1636	16.4318	39.8472	56.279	1.27026	1.40944	2.67969	74.3969
494	0.242848	0.143967	0.282514	49.0403	17.6945	0.0805	0	0.6205	37.324	54.5	13.7795	16.7837	38.3328	55.1165	1.28922	1.45276	2.74198	74.4084
498	0.247492	0.134523	0.288968	50.1961	17.85	0.062	0.0055	0.5865	38.0019	61.1667	14.4865	14.1847	31.0153	45.2	1.30562	1.48861	2.79422	79.139
502	0.271677	0.105331	0.323842	51.4915	17.9865	0.0795	0.0015	0.719	38.9333	62.8333	15.3005	8.784	37.9105	46.6945	1.317	1.53771	2.85471	78.0359
506	0.325189	0.0661146	0.402433	53.1012	18.0929	0.116	0	0.5975	39.8951	68.25	16.3991	13.3241	28.2579	41.582	1.33844	1.5832	2.92165	79.0197
510	0.324319	0.0715292	0.401386	54.7068	18.2077	0.1245	0	0.7205	41.0519	70.3125	17.528	13.4332	29.4558	42.889	1.36001	1.63049	2.99051	81.7543
514	0.345119	0.070632	0.433277	56.4399	18.3302	0.096	0	0.696	42.2581	75.6667	18.8394	15.3	19.418	34.718	1.38653	1.66415	3.05068	86.2017
518	0.361037	0.0695915	0.458699	58.2747	18.4578	0.077	0	0.704	43.5498	77.1667	20.2552	11.9854	24.4846	36.47	1.40852	1.70907	3.11759	87.7728
522	0.361624	0.0710059	0.459602	60.1131	18.5884	0.079	0	0.649	44.743	78.5833	21.6999	13.134	20.873	34.007	1.43266	1.74745	3.18011	89.0846
526	0.351915	0.0777977	0.443828	61.8884	18.7265	0.072	0	0.673	45.9377	78.4167	23.0921	11.697	23.761	35.458	1.45343	1.78963	3.24306	89.7422
530	0.354709	0.0806962	0.448193	63.6812	18.8712	0.059	0	0.598	47.0098	77.1667	24.4755	11.1859	22.5471	33.733	1.47348	1.83005	3.30353	88.6096
534	0.358473	0.0694639	0.454572	65.4995	18.9975	0.05	0	0.593	48.0881	77.5833	25.8862	10.6017	24.0413	34.643	1.49276	1.87376	3.36653	87.994
538	0.376383	0.0764936	0.483513	67.4335	19.1454	0.078	0	0.632	49.3104	77.5833	27.3867	16.3193	39.3457	55.665	1.52432	1.94986	3.47418	90.7992
542	0.42192	0.057971	0.562227	69.6824	19.2758	0.103	0	0.54	50.5248	78.8333	29.1596	16.7423	40.3597	57.102	1.56198	2.04063	3.6026	90.3406
546	0.392472	0.0643225	0.510873	71.7259	19.4072	0.11	0	0.535	51.6181	77.1667	30.7364	17.5999	45.4731	63.073	1.59794	2.13355	3.73149	89.9062
550	0.419799	0.0572646	0.558499	73.9599	19.5352	0.113	0	0.634	53.0344	78.0417	32.4799	15.0663	34.1927	49.259	1.6316	2.20994	3.84154	88.694
554	0.472887	0.0486111	0.657118	76.5884	19.6629	0.137	0	0.519	54.3986	78.8333	34.552	13.084	25.518	38.602	1.66599	2.27701	3.943	87.5546
558	0.464356	0.0533076	0.640473	79.1503	19.7995	0.151	0	0.524	55.741	79	36.5759	15.1941	34.6829	49.877	1.70492	2.36586	4.07078	89.3185
562	0.470197	0.063162	0.65101	81.7543	19.964	0.172	0	0.575	57.2384	78.6667	38.6244	16.6773	33.5947	50.272	1.74834	2.45335	4.20169	90.0101
566	0.468656	0.0681004	0.647746	84.3453	20.1404	0.147	0	0.624	58.8551	74.0833	40.5439	17.3646	44.2774	61.642	1.79334	2.56807	4.3614	87.0576
570	0.462223	0.0589279	0.63608	86.8896	20.2904	0.089	0	0.538	60.224	82.3333	42.6387	15.5028	35.8992	51.402	1.83278	2.65941	4.49219	93.3663
574	0.457335	0.0502613	0.627372	89.3991	20.4165	0.055	0	0.638	61.825	85	44.7718	15.6582	18.3008	33.959	1.87207	2.70533	4.57741	93.422
578	0.464681	0.0456053	0.641564	91.9654	20.5335	0.072	0	0.505	63.121	86.0833	46.9809	8.90099	18.091	26.992	1.89492	2.75176	4.64667	93.3431
582	0.48091	0.0450975	0.67295	94.6572	20.6549	0.063	0	0.561	64.6311	84.4167	49.2532	6.4	20.162	26.562	1.91214	2.80603	4.71817	91.5826
586	0.470008	0.0649699	0.650531	97.2593	20.824	0.135	0	0.942	67.0823	80	51.3349	11.646	23.636	35.282	1.94245	2.86753	4.80998	90.0252
590	0.49487	0.0670281	0.698997	100.055	21.0114	0.179	0	1.053	70.0265	79.5417	53.5589	5.2	30.2745	35.4745	1.95699	2.95218	4.90917	89.7919
Average	0.141937	0.415779	0.169182			0.0725541	0.0204986	0.674797		25.9803		37.3387	26.162	63.5008				73.9082
Minimum	0.0140517	0.0450975	0.014147			0	0	0.216		0		0.911333	5.5515	11.19				22.2228
Maximum	0.49487	0.737954	0.698997			0.423	0.311	1.534		86.0833		147.3	77.1787	178.378				93.422
Max Depth (cm)	Fraction Dry	Organic Fraction	Bulk Density (g/cc)			H20-P (mg/g)	HE-P (mg/g)	TP (mg/g)		CaCO3 (%)		Diatom Bsi (mg/g)	Sponge Bsi (mg/g)	Total Bsi (mg/g)				Sediment Explained (%)
